# Supplementary material for: Bronchiolitis Simulation Module in the Pediatric Preclerkship Educational Exercises (PRECEDE) Curriculum
Source: MedEdPORTAL. 2023 Jun 13;19:11318. doi: 10.15766/mep_2374-8265.11318 (PMC10261534; doi:10.15766/mep_2374-8265.11318)
Supplement: Supplementary file 1 — Participant Handout.docxSimulation Case.docxFaculty Guide.docxAssessment Checklist.docxCourse Evaluation.doc [file mep_2374-8265.11318-s001.zip]

Archive with 6 entries (6 files):
- A. Participant Handout.docx
- B. Simulation Case.docx
- C. Faculty Guide.docx
- D. Assessment Checklist.docx
- E. Course Evaluation.doc
- Educational Summary Report_11318.pdf
